# Supplementary material for: A framework to measure transit-oriented development around transit nodes: Case study of a mass rapid transit system in Dhaka, Bangladesh
Source: PLoS One. 2023 Jan 6;18(1):e0280275. doi: 10.1371/journal.pone.0280275 (PMC9821780; doi:10.1371/journal.pone.0280275)
Supplement: S1 File — (ZIP) [file pone.0280275.s002.zip]

Archive with 259 entries (258 files):
- Supporting Information (GIS shapefiles of land use, building footprint and road network of 17 stations)/
- Supporting Information (GIS shapefiles of land use, building footprint and road network of 17 stations)/1.build.CPG
- Supporting Information (GIS shapefiles of land use, building footprint and road network of 17 stations)/1.build.dbf
- Supporting Information (GIS shapefiles of land use, building footprint and road network of 17 stations)/1.build.prj
- Supporting Information (GIS shapefiles of land use, building footprint and road network of 17 stations)/1.build.sbn
- Supporting Information (GIS shapefiles of land use, building footprint and road network of 17 stations)/1.build.sbx
- Supporting Information (GIS shapefiles of land use, building footprint and road network of 17 stations)/1.build.shp
- Supporting Information (GIS shapefiles of land use, building footprint and road network of 17 stations)/1.build.shp.xml
- Supporting Information (GIS shapefiles of land use, building footprint and road network of 17 stations)/1.build.shx
- Supporting Information (GIS shapefiles of land use, building footprint and road network of 17 stations)/1.Land.dbf
- Supporting Information (GIS shapefiles of land use, building footprint and road network of 17 stations)/1.Land.prj
- Supporting Information (GIS shapefiles of land use, building footprint and road network of 17 stations)/1.Land.shp
- Supporting Information (GIS shapefiles of land use, building footprint and road network of 17 stations)/1.Land.shp.xml
- Supporting Information (GIS shapefiles of land use, building footprint and road network of 17 stations)/1.Land.shx
- Supporting Information (GIS shapefiles of land use, building footprint and road network of 17 stations)/1.roads.dbf
- Supporting Information (GIS shapefiles of land use, building footprint and road network of 17 stations)/1.roads.prj
- Supporting Information (GIS shapefiles of land use, building footprint and road network of 17 stations)/1.roads.shp
- Supporting Information (GIS shapefiles of land use, building footprint and road network of 17 stations)/1.roads.shp.xml
- Supporting Information (GIS shapefiles of land use, building footprint and road network of 17 stations)/1.roads.shx
- Supporting Information (GIS shapefiles of land use, building footprint and road network of 17 stations)/10.build.dbf
- Supporting Information (GIS shapefiles of land use, building footprint and road network of 17 stations)/10.build.prj
- Supporting Information (GIS shapefiles of land use, building footprint and road network of 17 stations)/10.build.qpj
- Supporting Information (GIS shapefiles of land use, building footprint and road network of 17 stations)/10.build.shp
- Supporting Information (GIS shapefiles of land use, building footprint and road network of 17 stations)/10.build.shx
- Supporting Information (GIS shapefiles of land use, building footprint and road network of 17 stations)/10.land.dbf
- Supporting Information (GIS shapefiles of land use, building footprint and road network of 17 stations)/10.land.prj
- Supporting Information (GIS shapefiles of land use, building footprint and road network of 17 stations)/10.land.qpj
- Supporting Information (GIS shapefiles of land use, building footprint and road network of 17 stations)/10.land.shp
- Supporting Information (GIS shapefiles of land use, building footprint and road network of 17 stations)/10.land.shx
- Supporting Information (GIS shapefiles of land use, building footprint and road network of 17 stations)/10.roads.dbf
- Supporting Information (GIS shapefiles of land use, building footprint and road network of 17 stations)/10.roads.prj
- Supporting Information (GIS shapefiles of land use, building footprint and road network of 17 stations)/10.roads.qpj
- Supporting Information (GIS shapefiles of land use, building footprint and road network of 17 stations)/10.roads.shp
- Supporting Information (GIS shapefiles of land use, building footprint and road network of 17 stations)/10.roads.shx
- Supporting Information (GIS shapefiles of land use, building footprint and road network of 17 stations)/11.build.dbf
- Supporting Information (GIS shapefiles of land use, building footprint and road network of 17 stations)/11.build.prj
- Supporting Information (GIS shapefiles of land use, building footprint and road network of 17 stations)/11.build.qpj
- Supporting Information (GIS shapefiles of land use, building footprint and road network of 17 stations)/11.build.shp
- Supporting Information (GIS shapefiles of land use, building footprint and road network of 17 stations)/11.build.shx
- Supporting Information (GIS shapefiles of land use, building footprint and road network of 17 stations)/11.land.dbf
- Supporting Information (GIS shapefiles of land use, building footprint and road network of 17 stations)/11.land.prj
- Supporting Information (GIS shapefiles of land use, building footprint and road network of 17 stations)/11.land.qpj
- Supporting Information (GIS shapefiles of land use, building footprint and road network of 17 stations)/11.land.shp
- Supporting Information (GIS shapefiles of land use, building footprint and road network of 17 stations)/11.land.shx
- Supporting Information (GIS shapefiles of land use, building footprint and road network of 17 stations)/11.roads.dbf
- Supporting Information (GIS shapefiles of land use, building footprint and road network of 17 stations)/11.roads.prj
- Supporting Information (GIS shapefiles of land use, building footprint and road network of 17 stations)/11.roads.qpj
- Supporting Information (GIS shapefiles of land use, building footprint and road network of 17 stations)/11.roads.shp
- Supporting Information (GIS shapefiles of land use, building footprint and road network of 17 stations)/11.roads.shx
- Supporting Information (GIS shapefiles of land use, building footprint and road network of 17 stations)/12.build.dbf
- Supporting Information (GIS shapefiles of land use, building footprint and road network of 17 stations)/12.build.prj
- Supporting Information (GIS shapefiles of land use, building footprint and road network of 17 stations)/12.build.qpj
- Supporting Information (GIS shapefiles of land use, building footprint and road network of 17 stations)/12.build.shp
- Supporting Information (GIS shapefiles of land use, building footprint and road network of 17 stations)/12.build.shx
- Supporting Information (GIS shapefiles of land use, building footprint and road network of 17 stations)/12.land.dbf
- Supporting Information (GIS shapefiles of land use, building footprint and road network of 17 stations)/12.land.prj
- Supporting Information (GIS shapefiles of land use, building footprint and road network of 17 stations)/12.land.qpj
- Supporting Information (GIS shapefiles of land use, building footprint and road network of 17 stations)/12.land.shp
- Supporting Information (GIS shapefiles of land use, building footprint and road network of 17 stations)/12.land.shx
- Supporting Information (GIS shapefiles of land use, building footprint and road network of 17 stations)/12.roads.dbf
- Supporting Information (GIS shapefiles of land use, building footprint and road network of 17 stations)/12.roads.prj
- Supporting Information (GIS shapefiles of land use, building footprint and road network of 17 stations)/12.roads.qpj
- Supporting Information (GIS shapefiles of land use, building footprint and road network of 17 stations)/12.roads.shp
- Supporting Information (GIS shapefiles of land use, building footprint and road network of 17 stations)/12.roads.shx
- Supporting Information (GIS shapefiles of land use, building footprint and road network of 17 stations)/13.build.dbf
- Supporting Information (GIS shapefiles of land use, building footprint and road network of 17 stations)/13.build.prj
- Supporting Information (GIS shapefiles of land use, building footprint and road network of 17 stations)/13.build.qpj
- Supporting Information (GIS shapefiles of land use, building footprint and road network of 17 stations)/13.build.shp
- Supporting Information (GIS shapefiles of land use, building footprint and road network of 17 stations)/13.build.shx
- Supporting Information (GIS shapefiles of land use, building footprint and road network of 17 stations)/13.land.dbf
- Supporting Information (GIS shapefiles of land use, building footprint and road network of 17 stations)/13.land.prj
- Supporting Information (GIS shapefiles of land use, building footprint and road network of 17 stations)/13.land.qpj
- Supporting Information (GIS shapefiles of land use, building footprint and road network of 17 stations)/13.land.shp
- Supporting Information (GIS shapefiles of land use, building footprint and road network of 17 stations)/13.land.shx
- Supporting Information (GIS shapefiles of land use, building footprint and road network of 17 stations)/13.roads.dbf
- Supporting Information (GIS shapefiles of land use, building footprint and road network of 17 stations)/13.roads.prj
- Supporting Information (GIS shapefiles of land use, building footprint and road network of 17 stations)/13.roads.qpj
- Supporting Information (GIS shapefiles of land use, building footprint and road network of 17 stations)/13.roads.shp
- Supporting Information (GIS shapefiles of land use, building footprint and road network of 17 stations)/13.roads.shx
- Supporting Information (GIS shapefiles of land use, building footprint and road network of 17 stations)/14.build.dbf
- Supporting Information (GIS shapefiles of land use, building footprint and road network of 17 stations)/14.build.prj
- Supporting Information (GIS shapefiles of land use, building footprint and road network of 17 stations)/14.build.qpj
- Supporting Information (GIS shapefiles of land use, building footprint and road network of 17 stations)/14.build.shp
- Supporting Information (GIS shapefiles of land use, building footprint and road network of 17 stations)/14.build.shx
- Supporting Information (GIS shapefiles of land use, building footprint and road network of 17 stations)/14.land.dbf
- Supporting Information (GIS shapefiles of land use, building footprint and road network of 17 stations)/14.land.prj
- Supporting Information (GIS shapefiles of land use, building footprint and road network of 17 stations)/14.land.qpj
- Supporting Information (GIS shapefiles of land use, building footprint and road network of 17 stations)/14.land.shp
- Supporting Information (GIS shapefiles of land use, building footprint and road network of 17 stations)/14.land.shx
- Supporting Information (GIS shapefiles of land use, building footprint and road network of 17 stations)/14.roads.dbf
- Supporting Information (GIS shapefiles of land use, building footprint and road network of 17 stations)/14.roads.prj
- Supporting Information (GIS shapefiles of land use, building footprint and road network of 17 stations)/14.roads.qpj
- Supporting Information (GIS shapefiles of land use, building footprint and road network of 17 stations)/14.roads.shp
- Supporting Information (GIS shapefiles of land use, building footprint and road network of 17 stations)/14.roads.shx
- Supporting Information (GIS shapefiles of land use, building footprint and road network of 17 stations)/15.build.dbf
- Supporting Information (GIS shapefiles of land use, building footprint and road network of 17 stations)/15.build.prj
- Supporting Information (GIS shapefiles of land use, building footprint and road network of 17 stations)/15.build.qpj
- Supporting Information (GIS shapefiles of land use, building footprint and road network of 17 stations)/15.build.shp
- Supporting Information (GIS shapefiles of land use, building footprint and road network of 17 stations)/15.build.shx
- Supporting Information (GIS shapefiles of land use, building footprint and road network of 17 stations)/15.land.dbf
- Supporting Information (GIS shapefiles of land use, building footprint and road network of 17 stations)/15.land.prj
- Supporting Information (GIS shapefiles of land use, building footprint and road network of 17 stations)/15.land.qpj
- Supporting Information (GIS shapefiles of land use, building footprint and road network of 17 stations)/15.land.shp
- Supporting Information (GIS shapefiles of land use, building footprint and road network of 17 stations)/15.land.shx
- Supporting Information (GIS shapefiles of land use, building footprint and road network of 17 stations)/15.roads.dbf
- Supporting Information (GIS shapefiles of land use, building footprint and road network of 17 stations)/15.roads.prj
- Supporting Information (GIS shapefiles of land use, building footprint and road network of 17 stations)/15.roads.qpj
- Supporting Information (GIS shapefiles of land use, building footprint and road network of 17 stations)/15.roads.shp
- Supporting Information (GIS shapefiles of land use, building footprint and road network of 17 stations)/15.roads.shx
- Supporting Information (GIS shapefiles of land use, building footprint and road network of 17 stations)/16.build.dbf
- Supporting Information (GIS shapefiles of land use, building footprint and road network of 17 stations)/16.build.prj
- Supporting Information (GIS shapefiles of land use, building footprint and road network of 17 stations)/16.build.qpj
- Supporting Information (GIS shapefiles of land use, building footprint and road network of 17 stations)/16.build.shp
- Supporting Information (GIS shapefiles of land use, building footprint and road network of 17 stations)/16.build.shx
- Supporting Information (GIS shapefiles of land use, building footprint and road network of 17 stations)/16.land.dbf
- Supporting Information (GIS shapefiles of land use, building footprint and road network of 17 stations)/16.land.prj
- Supporting Information (GIS shapefiles of land use, building footprint and road network of 17 stations)/16.land.qpj
- Supporting Information (GIS shapefiles of land use, building footprint and road network of 17 stations)/16.land.shp
- Supporting Information (GIS shapefiles of land use, building footprint and road network of 17 stations)/16.land.shx
- Supporting Information (GIS shapefiles of land use, building footprint and road network of 17 stations)/16.roads.dbf
- Supporting Information (GIS shapefiles of land use, building footprint and road network of 17 stations)/16.roads.prj
- Supporting Information (GIS shapefiles of land use, building footprint and road network of 17 stations)/16.roads.qpj
- Supporting Information (GIS shapefiles of land use, building footprint and road network of 17 stations)/16.roads.shp
- Supporting Information (GIS shapefiles of land use, building footprint and road network of 17 stations)/16.roads.shx
- Supporting Information (GIS shapefiles of land use, building footprint and road network of 17 stations)/17.build.dbf
- Supporting Information (GIS shapefiles of land use, building footprint and road network of 17 stations)/17.build.prj
- Supporting Information (GIS shapefiles of land use, building footprint and road network of 17 stations)/17.build.qpj
- Supporting Information (GIS shapefiles of land use, building footprint and road network of 17 stations)/17.build.shp
- Supporting Information (GIS shapefiles of land use, building footprint and road network of 17 stations)/17.build.shx
- Supporting Information (GIS shapefiles of land use, building footprint and road network of 17 stations)/17.land.dbf
- Supporting Information (GIS shapefiles of land use, building footprint and road network of 17 stations)/17.land.prj
- Supporting Information (GIS shapefiles of land use, building footprint and road network of 17 stations)/17.land.qpj
- Supporting Information (GIS shapefiles of land use, building footprint and road network of 17 stations)/17.land.shp
- Supporting Information (GIS shapefiles of land use, building footprint and road network of 17 stations)/17.land.shx
- Supporting Information (GIS shapefiles of land use, building footprint and road network of 17 stations)/17.roads.dbf
- Supporting Information (GIS shapefiles of land use, building footprint and road network of 17 stations)/17.roads.prj
- Supporting Information (GIS shapefiles of land use, building footprint and road network of 17 stations)/17.roads.qpj
- Supporting Information (GIS shapefiles of land use, building footprint and road network of 17 stations)/17.roads.shp
- Supporting Information (GIS shapefiles of land use, building footprint and road network of 17 stations)/17.roads.shx
- Supporting Information (GIS shapefiles of land use, building footprint and road network of 17 stations)/2.build.dbf
- Supporting Information (GIS shapefiles of land use, building footprint and road network of 17 stations)/2.build.prj
- Supporting Information (GIS shapefiles of land use, building footprint and road network of 17 stations)/2.build.qpj
- Supporting Information (GIS shapefiles of land use, building footprint and road network of 17 stations)/2.build.shp
- Supporting Information (GIS shapefiles of land use, building footprint and road network of 17 stations)/2.build.shx
- Supporting Information (GIS shapefiles of land use, building footprint and road network of 17 stations)/2.land.dbf
- Supporting Information (GIS shapefiles of land use, building footprint and road network of 17 stations)/2.land.prj
- Supporting Information (GIS shapefiles of land use, building footprint and road network of 17 stations)/2.land.qpj
- Supporting Information (GIS shapefiles of land use, building footprint and road network of 17 stations)/2.land.shp
- Supporting Information (GIS shapefiles of land use, building footprint and road network of 17 stations)/2.land.shx
- Supporting Information (GIS shapefiles of land use, building footprint and road network of 17 stations)/2.roads.dbf
- Supporting Information (GIS shapefiles of land use, building footprint and road network of 17 stations)/2.roads.prj
- Supporting Information (GIS shapefiles of land use, building footprint and road network of 17 stations)/2.roads.shp
- Supporting Information (GIS shapefiles of land use, building footprint and road network of 17 stations)/2.roads.shp.xml
- Supporting Information (GIS shapefiles of land use, building footprint and road network of 17 stations)/2.roads.shx
- Supporting Information (GIS shapefiles of land use, building footprint and road network of 17 stations)/3.build.dbf
- Supporting Information (GIS shapefiles of land use, building footprint and road network of 17 stations)/3.build.prj
- Supporting Information (GIS shapefiles of land use, building footprint and road network of 17 stations)/3.build.qpj
- Supporting Information (GIS shapefiles of land use, building footprint and road network of 17 stations)/3.build.shp
- Supporting Information (GIS shapefiles of land use, building footprint and road network of 17 stations)/3.build.shx
- Supporting Information (GIS shapefiles of land use, building footprint and road network of 17 stations)/3.land.dbf
- Supporting Information (GIS shapefiles of land use, building footprint and road network of 17 stations)/3.land.prj
- Supporting Information (GIS shapefiles of land use, building footprint and road network of 17 stations)/3.land.qpj
- Supporting Information (GIS shapefiles of land use, building footprint and road network of 17 stations)/3.land.shp
- Supporting Information (GIS shapefiles of land use, building footprint and road network of 17 stations)/3.land.shx
- Supporting Information (GIS shapefiles of land use, building footprint and road network of 17 stations)/3.roads.dbf
- Supporting Information (GIS shapefiles of land use, building footprint and road network of 17 stations)/3.roads.prj
- Supporting Information (GIS shapefiles of land use, building footprint and road network of 17 stations)/3.roads.qpj
- Supporting Information (GIS shapefiles of land use, building footprint and road network of 17 stations)/3.roads.shp
- Supporting Information (GIS shapefiles of land use, building footprint and road network of 17 stations)/3.roads.shx
- Supporting Information (GIS shapefiles of land use, building footprint and road network of 17 stations)/4.build.dbf
- Supporting Information (GIS shapefiles of land use, building footprint and road network of 17 stations)/4.build.prj
- Supporting Information (GIS shapefiles of land use, building footprint and road network of 17 stations)/4.build.qpj
- Supporting Information (GIS shapefiles of land use, building footprint and road network of 17 stations)/4.build.shp
- Supporting Information (GIS shapefiles of land use, building footprint and road network of 17 stations)/4.build.shx
- Supporting Information (GIS shapefiles of land use, building footprint and road network of 17 stations)/4.land.dbf
- Supporting Information (GIS shapefiles of land use, building footprint and road network of 17 stations)/4.land.prj
- Supporting Information (GIS shapefiles of land use, building footprint and road network of 17 stations)/4.land.qpj
- Supporting Information (GIS shapefiles of land use, building footprint and road network of 17 stations)/4.land.shp
- Supporting Information (GIS shapefiles of land use, building footprint and road network of 17 stations)/4.land.shx
- Supporting Information (GIS shapefiles of land use, building footprint and road network of 17 stations)/4.roads.dbf
- Supporting Information (GIS shapefiles of land use, building footprint and road network of 17 stations)/4.roads.prj
- Supporting Information (GIS shapefiles of land use, building footprint and road network of 17 stations)/4.roads.qpj
- Supporting Information (GIS shapefiles of land use, building footprint and road network of 17 stations)/4.roads.shp
- Supporting Information (GIS shapefiles of land use, building footprint and road network of 17 stations)/4.roads.shx
- Supporting Information (GIS shapefiles of land use, building footprint and road network of 17 stations)/5.build.dbf
- Supporting Information (GIS shapefiles of land use, building footprint and road network of 17 stations)/5.build.prj
- Supporting Information (GIS shapefiles of land use, building footprint and road network of 17 stations)/5.build.qpj
- Supporting Information (GIS shapefiles of land use, building footprint and road network of 17 stations)/5.build.shp
- Supporting Information (GIS shapefiles of land use, building footprint and road network of 17 stations)/5.build.shx
- Supporting Information (GIS shapefiles of land use, building footprint and road network of 17 stations)/5.land.dbf
- Supporting Information (GIS shapefiles of land use, building footprint and road network of 17 stations)/5.land.prj
- Supporting Information (GIS shapefiles of land use, building footprint and road network of 17 stations)/5.land.qpj
- Supporting Information (GIS shapefiles of land use, building footprint and road network of 17 stations)/5.land.shp
- Supporting Information (GIS shapefiles of land use, building footprint and road network of 17 stations)/5.land.shx
- Supporting Information (GIS shapefiles of land use, building footprint and road network of 17 stations)/5.roads.dbf
- Supporting Information (GIS shapefiles of land use, building footprint and road network of 17 stations)/5.roads.prj
- Supporting Information (GIS shapefiles of land use, building footprint and road network of 17 stations)/5.roads.qpj
- Supporting Information (GIS shapefiles of land use, building footprint and road network of 17 stations)/5.roads.shp
- Supporting Information (GIS shapefiles of land use, building footprint and road network of 17 stations)/5.roads.shx
- Supporting Information (GIS shapefiles of land use, building footprint and road network of 17 stations)/6.build.dbf
- Supporting Information (GIS shapefiles of land use, building footprint and road network of 17 stations)/6.build.prj
- Supporting Information (GIS shapefiles of land use, building footprint and road network of 17 stations)/6.build.qpj
- Supporting Information (GIS shapefiles of land use, building footprint and road network of 17 stations)/6.build.shp
- Supporting Information (GIS shapefiles of land use, building footprint and road network of 17 stations)/6.build.shx
- Supporting Information (GIS shapefiles of land use, building footprint and road network of 17 stations)/6.land.dbf
- Supporting Information (GIS shapefiles of land use, building footprint and road network of 17 stations)/6.land.prj
- Supporting Information (GIS shapefiles of land use, building footprint and road network of 17 stations)/6.land.qpj
- Supporting Information (GIS shapefiles of land use, building footprint and road network of 17 stations)/6.land.shp
- Supporting Information (GIS shapefiles of land use, building footprint and road network of 17 stations)/6.land.shx
- Supporting Information (GIS shapefiles of land use, building footprint and road network of 17 stations)/6.roads.dbf
- Supporting Information (GIS shapefiles of land use, building footprint and road network of 17 stations)/6.roads.prj
- Supporting Information (GIS shapefiles of land use, building footprint and road network of 17 stations)/6.roads.qpj
- Supporting Information (GIS shapefiles of land use, building footprint and road network of 17 stations)/6.roads.shp
- Supporting Information (GIS shapefiles of land use, building footprint and road network of 17 stations)/6.roads.shx
- Supporting Information (GIS shapefiles of land use, building footprint and road network of 17 stations)/7.build.dbf
- Supporting Information (GIS shapefiles of land use, building footprint and road network of 17 stations)/7.build.prj
- Supporting Information (GIS shapefiles of land use, building footprint and road network of 17 stations)/7.build.qpj
- Supporting Information (GIS shapefiles of land use, building footprint and road network of 17 stations)/7.build.shp
- Supporting Information (GIS shapefiles of land use, building footprint and road network of 17 stations)/7.build.shx
- Supporting Information (GIS shapefiles of land use, building footprint and road network of 17 stations)/7.land.dbf
- Supporting Information (GIS shapefiles of land use, building footprint and road network of 17 stations)/7.land.prj
- Supporting Information (GIS shapefiles of land use, building footprint and road network of 17 stations)/7.land.qpj
- Supporting Information (GIS shapefiles of land use, building footprint and road network of 17 stations)/7.land.shp
- Supporting Information (GIS shapefiles of land use, building footprint and road network of 17 stations)/7.land.shx
- Supporting Information (GIS shapefiles of land use, building footprint and road network of 17 stations)/7.roads.dbf
- Supporting Information (GIS shapefiles of land use, building footprint and road network of 17 stations)/7.roads.prj
- Supporting Information (GIS shapefiles of land use, building footprint and road network of 17 stations)/7.roads.qpj
- Supporting Information (GIS shapefiles of land use, building footprint and road network of 17 stations)/7.roads.shp
- Supporting Information (GIS shapefiles of land use, building footprint and road network of 17 stations)/7.roads.shx
- Supporting Information (GIS shapefiles of land use, building footprint and road network of 17 stations)/8.build.dbf
- Supporting Information (GIS shapefiles of land use, building footprint and road network of 17 stations)/8.build.prj
- Supporting Information (GIS shapefiles of land use, building footprint and road network of 17 stations)/8.build.qpj
- Supporting Information (GIS shapefiles of land use, building footprint and road network of 17 stations)/8.build.shp
- Supporting Information (GIS shapefiles of land use, building footprint and road network of 17 stations)/8.build.shx
- Supporting Information (GIS shapefiles of land use, building footprint and road network of 17 stations)/8.land.dbf
- Supporting Information (GIS shapefiles of land use, building footprint and road network of 17 stations)/8.land.prj
- Supporting Information (GIS shapefiles of land use, building footprint and road network of 17 stations)/8.land.qpj
- Supporting Information (GIS shapefiles of land use, building footprint and road network of 17 stations)/8.land.shp
- Supporting Information (GIS shapefiles of land use, building footprint and road network of 17 stations)/8.land.shx
- Supporting Information (GIS shapefiles of land use, building footprint and road network of 17 stations)/8.roads.dbf
- Supporting Information (GIS shapefiles of land use, building footprint and road network of 17 stations)/8.roads.prj
- Supporting Information (GIS shapefiles of land use, building footprint and road network of 17 stations)/8.roads.shp
- Supporting Information (GIS shapefiles of land use, building footprint and road network of 17 stations)/8.roads.shp.xml
- Supporting Information (GIS shapefiles of land use, building footprint and road network of 17 stations)/8.roads.shx
- Supporting Information (GIS shapefiles of land use, building footprint and road network of 17 stations)/9.build.dbf
- Supporting Information (GIS shapefiles of land use, building footprint and road network of 17 stations)/9.build.prj
- Supporting Information (GIS shapefiles of land use, building footprint and road network of 17 stations)/9.build.qpj
- Supporting Information (GIS shapefiles of land use, building footprint and road network of 17 stations)/9.build.shp
- Supporting Information (GIS shapefiles of land use, building footprint and road network of 17 stations)/9.build.shx
- Supporting Information (GIS shapefiles of land use, building footprint and road network of 17 stations)/9.land.dbf
- Supporting Information (GIS shapefiles of land use, building footprint and road network of 17 stations)/9.land.prj
- Supporting Information (GIS shapefiles of land use, building footprint and road network of 17 stations)/9.land.qpj
- Supporting Information (GIS shapefiles of land use, building footprint and road network of 17 stations)/9.land.shp
- Supporting Information (GIS shapefiles of land use, building footprint and road network of 17 stations)/9.land.shx
- Supporting Information (GIS shapefiles of land use, building footprint and road network of 17 stations)/9.roads.dbf
- Supporting Information (GIS shapefiles of land use, building footprint and road network of 17 stations)/9.roads.prj
- Supporting Information (GIS shapefiles of land use, building footprint and road network of 17 stations)/9.roads.qpj
- Supporting Information (GIS shapefiles of land use, building footprint and road network of 17 stations)/9.roads.shp
- Supporting Information (GIS shapefiles of land use, building footprint and road network of 17 stations)/9.roads.shx
