# Supplementary material for: A framework to measure transit-oriented development around transit nodes: Case study of a mass rapid transit system in Dhaka, Bangladesh
Source: PLoS One. 2023 Jan 6;18(1):e0280275. doi: 10.1371/journal.pone.0280275 (PMC9821780; doi:10.1371/journal.pone.0280275)
Supplement: S1 File — (ZIP) [file pone.0280275.s002.zip › Supporting Information (GIS shapefiles of land use, building footprint and road network of 17 stations)/8.roads.shp.xml]

<?xml version="1.0" encoding="UTF-8"?>
<metadata xml:lang="en"><Esri><CreaDate>20220418</CreaDate><CreaTime>13164400</CreaTime><ArcGISFormat>1.0</ArcGISFormat><SyncOnce>TRUE</SyncOnce><DataProperties><itemProps><itemLocation><linkage Sync="TRUE">file://\\DESKTOP-TARL76U\K$\build,land,roads\shapefile\8.roads</linkage><protocol Sync="TRUE">Local Area Network</protocol></itemLocation></itemProps><copyHistory><copy source="J:\backup\all data\final works\8\8.roads" dest="\\DESKTOP-TARL76U\K$\build,land,roads\shapefile\8.roads" date="20220418" time="13164400"></copy></copyHistory></DataProperties></Esri></metadata>
