# Supplementary material for: A framework to measure transit-oriented development around transit nodes: Case study of a mass rapid transit system in Dhaka, Bangladesh
Source: PLoS One. 2023 Jan 6;18(1):e0280275. doi: 10.1371/journal.pone.0280275 (PMC9821780; doi:10.1371/journal.pone.0280275)
Supplement: S2 File — (ZIP) [file pone.0280275.s003.zip]

Archive with 18 entries (17 files):
- Supporting Information (GIS files for MRT line 6 with 17 stations, Heatmap, Max TOD index)/
- Supporting Information (GIS files for MRT line 6 with 17 stations, Heatmap, Max TOD index)/MainBuffer.dbf
- Supporting Information (GIS files for MRT line 6 with 17 stations, Heatmap, Max TOD index)/MainBuffer.prj
- Supporting Information (GIS files for MRT line 6 with 17 stations, Heatmap, Max TOD index)/MainBuffer.shp
- Supporting Information (GIS files for MRT line 6 with 17 stations, Heatmap, Max TOD index)/MainBuffer.shp.xml
- Supporting Information (GIS files for MRT line 6 with 17 stations, Heatmap, Max TOD index)/MainBuffer.shx
- Supporting Information (GIS files for MRT line 6 with 17 stations, Heatmap, Max TOD index)/MRT_17Stations.CPG
- Supporting Information (GIS files for MRT line 6 with 17 stations, Heatmap, Max TOD index)/MRT_17Stations.dbf
- Supporting Information (GIS files for MRT line 6 with 17 stations, Heatmap, Max TOD index)/MRT_17Stations.prj
- Supporting Information (GIS files for MRT line 6 with 17 stations, Heatmap, Max TOD index)/MRT_17Stations.shp
- Supporting Information (GIS files for MRT line 6 with 17 stations, Heatmap, Max TOD index)/MRT_17Stations.shp.xml
- Supporting Information (GIS files for MRT line 6 with 17 stations, Heatmap, Max TOD index)/MRT_17Stations.shx
- Supporting Information (GIS files for MRT line 6 with 17 stations, Heatmap, Max TOD index)/MRT_line6.CPG
- Supporting Information (GIS files for MRT line 6 with 17 stations, Heatmap, Max TOD index)/MRT_line6.dbf
- Supporting Information (GIS files for MRT line 6 with 17 stations, Heatmap, Max TOD index)/MRT_line6.prj
- Supporting Information (GIS files for MRT line 6 with 17 stations, Heatmap, Max TOD index)/MRT_line6.shp
- Supporting Information (GIS files for MRT line 6 with 17 stations, Heatmap, Max TOD index)/MRT_line6.shp.xml
- Supporting Information (GIS files for MRT line 6 with 17 stations, Heatmap, Max TOD index)/MRT_line6.shx
