# Supplementary material for: A framework to measure transit-oriented development around transit nodes: Case study of a mass rapid transit system in Dhaka, Bangladesh
Source: PLoS One. 2023 Jan 6;18(1):e0280275. doi: 10.1371/journal.pone.0280275 (PMC9821780; doi:10.1371/journal.pone.0280275)
Supplement: S2 File — (ZIP) [file pone.0280275.s003.zip › Supporting Information (GIS files for MRT line 6 with 17 stations, Heatmap, Max TOD index)/MRT_17Stations.shp.xml]

<?xml version="1.0" encoding="UTF-8"?>
<metadata xml:lang="en"><Esri><CreaDate>20220910</CreaDate><CreaTime>11481800</CreaTime><ArcGISFormat>1.0</ArcGISFormat><SyncOnce>TRUE</SyncOnce><DataProperties><itemProps><itemLocation><linkage Sync="TRUE">file://\\DESKTOP-TARL76U\K$\revision\rererevision\mrt 6\MRT_17Stations</linkage><protocol Sync="TRUE">Local Area Network</protocol></itemLocation></itemProps><copyHistory><copy source="K:\New folder\last work\MRT_17Stations\MRT_17Stations" dest="\\DESKTOP-TARL76U\K$\revision\rererevision\mrt 6\MRT_17Stations" date="20220910" time="11481800"></copy></copyHistory></DataProperties></Esri></metadata>
