# Supplementary material for: A framework to measure transit-oriented development around transit nodes: Case study of a mass rapid transit system in Dhaka, Bangladesh
Source: PLoS One. 2023 Jan 6;18(1):e0280275. doi: 10.1371/journal.pone.0280275 (PMC9821780; doi:10.1371/journal.pone.0280275)
Supplement: S3 File — (ZIP) [file pone.0280275.s004.zip]

Archive with 43 entries (39 files):
- Supporting Information (GIS files for TOD index hotspots)/
- Supporting Information (GIS files for TOD index hotspots)/banselinrst/
- Supporting Information (GIS files for TOD index hotspots)/banselinrst/dblbnd.adf
- Supporting Information (GIS files for TOD index hotspots)/banselinrst/hdr.adf
- Supporting Information (GIS files for TOD index hotspots)/banselinrst/log
- Supporting Information (GIS files for TOD index hotspots)/banselinrst/metadata.xml
- Supporting Information (GIS files for TOD index hotspots)/banselinrst/prj.adf
- Supporting Information (GIS files for TOD index hotspots)/banselinrst/sta.adf
- Supporting Information (GIS files for TOD index hotspots)/banselinrst/w001001.adf
- Supporting Information (GIS files for TOD index hotspots)/banselinrst/w001001x.adf
- Supporting Information (GIS files for TOD index hotspots)/banselinrst.aux.xml
- Supporting Information (GIS files for TOD index hotspots)/bgetisexport.CPG
- Supporting Information (GIS files for TOD index hotspots)/bgetisexport.dbf
- Supporting Information (GIS files for TOD index hotspots)/bgetisexport.prj
- Supporting Information (GIS files for TOD index hotspots)/bgetisexport.shp
- Supporting Information (GIS files for TOD index hotspots)/bgetisexport.shp.xml
- Supporting Information (GIS files for TOD index hotspots)/bgetisexport.shx
- Supporting Information (GIS files for TOD index hotspots)/bgetisrst/
- Supporting Information (GIS files for TOD index hotspots)/bgetisrst/dblbnd.adf
- Supporting Information (GIS files for TOD index hotspots)/bgetisrst/hdr.adf
- Supporting Information (GIS files for TOD index hotspots)/bgetisrst/log
- Supporting Information (GIS files for TOD index hotspots)/bgetisrst/metadata.xml
- Supporting Information (GIS files for TOD index hotspots)/bgetisrst/prj.adf
- Supporting Information (GIS files for TOD index hotspots)/bgetisrst/sta.adf
- Supporting Information (GIS files for TOD index hotspots)/bgetisrst/w001001.adf
- Supporting Information (GIS files for TOD index hotspots)/bgetisrst/w001001x.adf
- Supporting Information (GIS files for TOD index hotspots)/bgetisrst.aux.xml
- Supporting Information (GIS files for TOD index hotspots)/buffergrid.CPG
- Supporting Information (GIS files for TOD index hotspots)/buffergrid.dbf
- Supporting Information (GIS files for TOD index hotspots)/buffergrid.prj
- Supporting Information (GIS files for TOD index hotspots)/buffergrid.shp
- Supporting Information (GIS files for TOD index hotspots)/buffergrid.shp.xml
- Supporting Information (GIS files for TOD index hotspots)/buffergrid.shx
- Supporting Information (GIS files for TOD index hotspots)/info/
- Supporting Information (GIS files for TOD index hotspots)/info/arc.dir
- Supporting Information (GIS files for TOD index hotspots)/info/arc0000.dat
- Supporting Information (GIS files for TOD index hotspots)/info/arc0000.nit
- Supporting Information (GIS files for TOD index hotspots)/info/arc0001.dat
- Supporting Information (GIS files for TOD index hotspots)/info/arc0001.nit
- Supporting Information (GIS files for TOD index hotspots)/info/arc0002.dat
- Supporting Information (GIS files for TOD index hotspots)/info/arc0002.nit
- Supporting Information (GIS files for TOD index hotspots)/info/arc0003.dat
- Supporting Information (GIS files for TOD index hotspots)/info/arc0003.nit
