# Supplementary material for: A framework to measure transit-oriented development around transit nodes: Case study of a mass rapid transit system in Dhaka, Bangladesh
Source: PLoS One. 2023 Jan 6;18(1):e0280275. doi: 10.1371/journal.pone.0280275 (PMC9821780; doi:10.1371/journal.pone.0280275)
Supplement: S3 File — (ZIP) [file pone.0280275.s004.zip › Supporting Information (GIS files for TOD index hotspots)/bgetisrst/log]

202204201131   0     1     0Lenovo K:\adiba\centroid\Tod\bGetidRst = IDW(base_hotspot1,  'GiZScore', #, 2.0, SAMPLE, 3808, #, 300)
