# Supplementary material for: A framework to measure transit-oriented development around transit nodes: Case study of a mass rapid transit system in Dhaka, Bangladesh
Source: PLoS One. 2023 Jan 6;18(1):e0280275. doi: 10.1371/journal.pone.0280275 (PMC9821780; doi:10.1371/journal.pone.0280275)
Supplement: S3 File — (ZIP) [file pone.0280275.s004.zip › Supporting Information (GIS files for TOD index hotspots)/bgetisrst/metadata.xml]

<?xml version="1.0" encoding="UTF-8"?>
<metadata xml:lang="en"><Esri><CreaDate>20220910</CreaDate><CreaTime>12000600</CreaTime><ArcGISFormat>1.0</ArcGISFormat><SyncOnce>TRUE</SyncOnce><DataProperties><lineage><Process ToolSource="c:\program files (x86)\arcgis\desktop10.8\ArcToolbox\Toolboxes\Spatial Analyst Tools.tbx\Idw" Date="20220420" Time="113109">Idw base_hotspot1 GiZScore K:\adiba\centroid\Tod\bGetidRst 300 2 "VARIABLE 3808" #</Process></lineage><itemProps><itemLocation><linkage Sync="TRUE">file://\\DESKTOP-TARL76U\K$\revision\rererevision\hotspot\bgetidrst</linkage><protocol Sync="TRUE">Local Area Network</protocol></itemLocation></itemProps><copyHistory><copy source="K:\adiba\centroid\Tod\bgetidrst" dest="\\DESKTOP-TARL76U\K$\revision\rererevision\hotspot\bgetidrst" date="20220910" time="12000600"></copy></copyHistory></DataProperties></Esri></metadata>
