# Supplementary material for: A framework to measure transit-oriented development around transit nodes: Case study of a mass rapid transit system in Dhaka, Bangladesh
Source: PLoS One. 2023 Jan 6;18(1):e0280275. doi: 10.1371/journal.pone.0280275 (PMC9821780; doi:10.1371/journal.pone.0280275)
Supplement: S3 File — (ZIP) [file pone.0280275.s004.zip › Supporting Information (GIS files for TOD index hotspots)/bgetisrst.aux.xml]

<PAMDataset>
  <PAMRasterBand band="1">
    <Description>bGetidRst</Description>
    <Histograms>
      <HistItem>
        <HistMin>-7.600441932678223</HistMin>
        <HistMax>7.364408016204834</HistMax>
        <BucketCount>256</BucketCount>
        <IncludeOutOfRange>1</IncludeOutOfRange>
        <Approximate>0</Approximate>
        <HistCounts>1|0|0|0|0|0|0|0|0|0|0|0|0|0|0|0|0|0|0|0|0|0|0|1|1|0|1|0|0|1|2|0|0|3|1|1|0|0|0|0|2|1|0|2|1|0|2|0|0|1|1|2|1|1|2|0|1|1|0|2|0|0|0|1|1|1|0|2|0|2|0|0|2|1|1|0|4|2|2|1|0|2|1|0|1|3|0|0|2|1|1|2|3|1|2|0|2|1|3|1|3|1|4|1|1|1|0|1|2|2|1|5|1|3|2|3|3|1|2|1|1|3|2|1|2|3|1|2|1|3|4|0|1|3|1|4|4|5|5|0|4|0|3|1|6|4|5|2|3|5|3|3|3|2|7|2|0|0|1|3|2|1|2|4|1|1|2|7|5|2|3|2|1|2|5|0|2|1|1|3|0|1|0|0|2|3|1|2|1|0|1|3|0|1|3|1|0|3|1|0|0|1|0|0|1|3|1|1|1|0|0|0|1|1|2|0|1|0|1|1|2|2|0|0|1|1|0|0|0|0|0|0|0|0|1|0|1|0|0|0|0|1|0|0|0|0|0|0|0|0|0|0|0|0|0|1</HistCounts>
      </HistItem>
    </Histograms>
    <Metadata>
      <MDI key="STATISTICS_MAXIMUM">7.3644080162048</MDI>
      <MDI key="STATISTICS_MEAN">0.19423948943831</MDI>
      <MDI key="STATISTICS_MINIMUM">-7.6004419326782</MDI>
      <MDI key="STATISTICS_STDDEV">2.8814810255525</MDI>
      <MDI key="STATISTICS_VALID_PERCENT">20.13</MDI>
    </Metadata>
  </PAMRasterBand>
</PAMDataset>
